# Supplementary material for: Low-Level PM2.5 Exposure and Mortality in the Medicare Cohort: The Role of Native American Beneficiaries
Source: Int J Environ Res Public Health. 2025 Aug 27;22(9):1340. doi: 10.3390/ijerph22091340 (PMC12469847; doi:10.3390/ijerph22091340)
Supplement: Supplementary file 1 [file ijerph-22-01340-s001.zip]

Archive with 1 entries (1 files):
- ijerph-3721423-supplementary.pdf
